# Supplementary material for: High-Resolution Microscopic Characterization of Tunneling Nanotubes in Living U87 MG and LN229 Glioblastoma Cells
Source: Cells. 2024 Mar 6;13(5):464. doi: 10.3390/cells13050464 (PMC10931022; doi:10.3390/cells13050464)
Supplement: Supplementary file 1 [file cells-13-00464-s001.zip]

Archive with 12 entries (12 files):
- cells-2880209-supplementary.pdf
- Video S1.avi
- Video S10.avi
- Video S11.avi
- Video S2.avi
- Video S3.avi
- Video S4.avi
- Video S5.avi
- Video S6.avi
- Video S7.avi
- Video S8.avi
- Video S9.avi
